# Supplementary material for: Response of Three Miscanthus × giganteus Cultivars to Toxic Elements Stress: Part 1, Plant Defence Mechanisms
Source: Plants (Basel). 2021 Sep 28;10(10):2035. doi: 10.3390/plants10102035 (PMC8538925; doi:10.3390/plants10102035)
Supplement: Supplementary file 1 [file plants-10-02035-s001.zip]

Archive with 1 entries (1 files):
- plants-1399448-supplementary.pdf
